# Supplementary material for: Exploring metallic and plastic 3D printed photochemical reactors for customizing chemical synthesis
Source: Sci Rep. 2022 Mar 8;12:3780. doi: 10.1038/s41598-022-07583-9 (PMC8904794; doi:10.1038/s41598-022-07583-9)
Supplement: Supplementary file 2 — Supplementary Information. [file 41598_2022_7583_MOESM2_ESM.zip]

Archive with 13 entries (9 files):
- STL-SI/
- STL-SI/Metal-photoreactor/
- STL-SI/Metal-photoreactor/Metal-photoreactor.stl
- STL-SI/Plastic-photoreactor/
- STL-SI/Plastic-photoreactor/ArduinoBox/
- STL-SI/Plastic-photoreactor/ArduinoBox/lower_part.stl
- STL-SI/Plastic-photoreactor/ArduinoBox/Upper_Part.stl
- STL-SI/Plastic-photoreactor/Hose tube.stl
- STL-SI/Plastic-photoreactor/Middle layer.stl
- STL-SI/Plastic-photoreactor/Photoreactor_Bottom_polycarbonate.stl
- STL-SI/Plastic-photoreactor/Pusher 1.2.stl
- STL-SI/Plastic-photoreactor/Stator.stl
- STL-SI/Plastic-photoreactor/Wheel.stl
